# Supplementary material for: Tandem Visual Recognition of Cu2+ and Chiral Tartaric Acid by Sequence Gel Formation and Collapse
Source: Gels. 2025 May 1;11(5):340. doi: 10.3390/gels11050340 (PMC12111522; doi:10.3390/gels11050340)
Supplement: Supplementary file 1 [file gels-11-00340-s001.zip]

Archive with 1 entries (1 files):
- gels-3594355-supplementary.pdf
